# Supplementary material for: Evaluating the predictive accuracy of curated biological pathways in a public knowledgebase
Source: Database (Oxford). 2022 Mar 6;2022:baac009. doi: 10.1093/database/baac009 (PMC9216552; doi:10.1093/database/baac009)
Supplement: baac009_Supp [file baac009_supp.zip]

Archive with 2 entries (2 files):
- PredictiveAccuracyOfBiologicalPathways_SupplementaryFigures.pptx
- PredictiveAccuracyOfBiologicalPathways_SupplementaryMethods.docx
